# Supplementary material for: Present and Future Drinking Water Security and Its Impacts on Maternities: A Multi-Scale Assessment of Sudan
Source: Int J Environ Res Public Health. 2023 Jan 26;20(3):2204. doi: 10.3390/ijerph20032204 (PMC9915021; doi:10.3390/ijerph20032204)
Supplement: Supplementary file 1 [file ijerph-20-02204-s001.zip]

Archive with 1 entries (1 files):
- ijerph-2026321-supplementary.pdf
